# Supplementary material for: Senolytic Combination Treatment Is More Potent Than Single Drugs in Reducing Inflammatory and Senescence Burden in Cells from Painful Degenerating IVDs
Source: Biomolecules. 2023 Aug 16;13(8):1257. doi: 10.3390/biom13081257 (PMC10452201; doi:10.3390/biom13081257)
Supplement: Supplementary file 1 [file biomolecules-13-01257-s001.zip]

Archive with 5 entries (5 files):
- .DS_Store
- Supplementary Figure S1.png
- Supplementary Figure S2.png
- Supplementary Figure S3.png
- Supplementary Tables.pdf
